# Supplementary material for: A bipartite bacterial virulence factor targets the complement system and neutrophil activation
Source: EMBO J. 2025 Jan 3;44(4):1154–84. doi: 10.1038/s44318-024-00342-8 (PMC11833123; doi:10.1038/s44318-024-00342-8)
Supplement: Supplementary file 4 — Source data Fig. 1 [file 44318_2024_342_MOESM4_ESM.zip]

Archive with 7 entries (6 files):
- Figure 1/
- Figure 1/Figure 1E.tiff
- __MACOSX/Figure 1/._Figure 1E.tiff
- Figure 1/Figure 1D.tiff
- __MACOSX/Figure 1/._Figure 1D.tiff
- Figure 1/.DS_Store
- __MACOSX/Figure 1/._.DS_Store
