# Supplementary material for: A bipartite bacterial virulence factor targets the complement system and neutrophil activation
Source: EMBO J. 2025 Jan 3;44(4):1154–84. doi: 10.1038/s44318-024-00342-8 (PMC11833123; doi:10.1038/s44318-024-00342-8)
Supplement: Supplementary file 5 — Source data Fig. 2 [file 44318_2024_342_MOESM5_ESM.zip]

Archive with 11 entries (10 files):
- Figure 2/
- Figure 2/Figure 2C.tiff
- __MACOSX/Figure 2/._Figure 2C.tiff
- Figure 2/.DS_Store
- __MACOSX/Figure 2/._.DS_Store
- Figure 2/Figure 2B.tiff
- __MACOSX/Figure 2/._Figure 2B.tiff
- Figure 2/Figure 2D.tiff
- __MACOSX/Figure 2/._Figure 2D.tiff
- Figure 2/Figure 2A.tiff
- __MACOSX/Figure 2/._Figure 2A.tiff
