# Supplementary material for: A bipartite bacterial virulence factor targets the complement system and neutrophil activation
Source: EMBO J. 2025 Jan 3;44(4):1154–84. doi: 10.1038/s44318-024-00342-8 (PMC11833123; doi:10.1038/s44318-024-00342-8)
Supplement: Supplementary file 6 — Source data Fig. 3 [file 44318_2024_342_MOESM6_ESM.zip]

Archive with 17 entries (16 files):
- Figure 3/
- Figure 3/Figure 3E.tiff
- __MACOSX/Figure 3/._Figure 3E.tiff
- Figure 3/Figure 3D.tiff
- __MACOSX/Figure 3/._Figure 3D.tiff
- Figure 3/Figure 3C.tiff
- __MACOSX/Figure 3/._Figure 3C.tiff
- Figure 3/Figure 3B.tiff
- __MACOSX/Figure 3/._Figure 3B.tiff
- Figure 3/Figure 3A.tiff
- __MACOSX/Figure 3/._Figure 3A.tiff
- Figure 3/Figure 3H -Serum Killing assay E.coli.xlsx
- __MACOSX/Figure 3/._Figure 3H -Serum Killing assay E.coli.xlsx
- Figure 3/Figure 3F.tiff
- __MACOSX/Figure 3/._Figure 3F.tiff
- Figure 3/Figure 3G - Serum Killing assay Td.xlsx
- __MACOSX/Figure 3/._Figure 3G - Serum Killing assay Td.xlsx
