# Supplementary material for: A bipartite bacterial virulence factor targets the complement system and neutrophil activation
Source: EMBO J. 2025 Jan 3;44(4):1154–84. doi: 10.1038/s44318-024-00342-8 (PMC11833123; doi:10.1038/s44318-024-00342-8)
Supplement: Supplementary file 6 — Source data Fig. 3 [file 44318_2024_342_MOESM6_ESM.zip › Figure 3/Figure 3H -Serum Killing assay E.coli.xlsx]

## Sheet: Fig 3H – Serum Killing E.coli
Figure 3H – Serum Killing assay E.coli
Each experiment was consisted of 3 samples = WT, Δ0362, and CΔ0362
Each sample contained at least 4 technical replicates
The experiment was repeated 2 times.
The percentage of survival was calculated as: the number of colonies with NHS / the number of colonies with HIS
Experiment-1 was used to plot the graph
Experiment - 1														Experiment - 2
	The number of colonies on plates						% Survival								The number of colonies on plates							% Survival
	Tube 1	Tube 2	Tube 3	Tube 4	Average		Tube 1	Tube 2	Tube 3	Tube 4	Average	SEM			Tube 1	Tube 2	Tube 3	Tube 4	Tube 4	Average		Tube 1	Tube 2	Tube 3	Tube 4	Tube 5	Average	SEM
Heated Inactivated serum	24	27	32	36	29.75									Heated Inactivated serum	35	25	36	28	32	23
WT-treated	32	30	26	24	28		107.563	100.84	87.395	80.6723	94.1176	6.13695		WT-treated	33	27	27	26	15	13		143.478	117.391	117.391	113.043	65.2174	122.826	6.95992
Δ0362-treated	13	9	13	19	13.5		43.6975	30.2521	43.6975	63.8655	45.3782	6.92959		Δ0362-treated	0	1	0	0	2	0		0	4.34783	0	0	8.69565	1.08696	1.08696
CΔ0362-treated	20	23	24	18	21.25		67.2269	77.3109	80.6723	60.5042	71.4286	4.62821
