# Supplementary material for: A bipartite bacterial virulence factor targets the complement system and neutrophil activation
Source: EMBO J. 2025 Jan 3;44(4):1154–84. doi: 10.1038/s44318-024-00342-8 (PMC11833123; doi:10.1038/s44318-024-00342-8)
Supplement: Supplementary file 6 — Source data Fig. 3 [file 44318_2024_342_MOESM6_ESM.zip › Figure 3/Figure 3G - Serum Killing assay Td.xlsx]

## Sheet: Figure 3G – Serum Killing assay
Figure 3G – Serum Killing assay T. denticola
Each experiment was consisted of 3 samples = WT, Δ0362, and CΔ0362
Each sample contained at least 2 technical replicates
The experiment was repeated 2 times.
The percentage of survival was calculated as: the number of cells with NHS / the number of cells with HIS
Experiment-1 and 2 were used to plot the graph
Experiment - 1													Experiment - 1													Experiment - 1
WT													Δ0362													CΔ0362
					The number of cells counted				Sum	Total	% Survival							The number of cells counted				Sum	Total	% Survival						The number of cells counted					Sum	Total	% Survival
Tube #1	Live	9	15	25	30	15	20		114	134	0.850746		Tube #1	Live	13	8	2	5	3	7		38	150	0.253333		Tube #1	Live	15	20	20	14	15			84	121	0.694215
	Dead	2	1	3	6	4	4		20					Dead	35	25	10	12	10	20		112					Dead	10	10	12	2	3			37
Tube #2	Live	15	18	12	8	9	12	16	90	112	0.803571		Tube #2	Live	3	10	18	15	16	15		77	213	0.361502		Tube #2	Live	20	25	12	13	16	12		98	132	0.742424
	Dead	5	4	2	2	2	3	4	22					Dead	20	30	20	28	20	18		136					Dead	11	10	3	4	4	2		34
Tube #3	Live	20	15	20	15	10	8		88	113	0.778761
	Dead	3	3	5	6	4	4		25
Experiment - 2													Experiment - 2													Experiment - 2
WT													Δ0362													CΔ0362
					The number of cells counted				Sum	Total	% Survival							The number of cells counted				Sum	Total	% Survival						The number of cells counted					Sum	Total	% Survival
Tube #1	Live	30	45	38	48	51	37		249	305	0.816393		Tube #1	Live	8	6	10	8	8	8		48	296	0.162162		Tube #1	Live	42	31	47	38	33	28		219	366	0.598361
	Dead	10	8	10	8	12	8		56					Dead	40	35	47	53	42	31		248					Dead	20	17	35	30	24	21		147
Tube #2	Live	28	35	48	30	42	45		228	274	0.832117		Tube #2	Live	8	5	8	10	7	4		42	284	0.147887		Tube #2	Live	31	28	35	40	25	29		188	325	0.578462
	Dead	5	6	12	5	9	9		46					Dead	43	53	48	37	32	29		242					Dead	30	15	30	29	18	15		137
Tube #3	Live	37	42	37	43	47	30		236	314	0.751592		Tube #3	Live	8	8	10	14	14	9		63	307	0.205212
	Dead	20	13	10	12	15	8		78					Dead	40	32	45	48	41	38		244
									Average survival		0.800213											Average survival		0.245552											Average survival		0.678333
									SEM		0.0147185											SEM		0.0385467											SEM		0.0348676
