# Supplementary material for: A bipartite bacterial virulence factor targets the complement system and neutrophil activation
Source: EMBO J. 2025 Jan 3;44(4):1154–84. doi: 10.1038/s44318-024-00342-8 (PMC11833123; doi:10.1038/s44318-024-00342-8)
Supplement: Supplementary file 7 — Source data Fig. 6 [file 44318_2024_342_MOESM7_ESM.zip]

Archive with 49 entries (46 files):
- Figure 6/
- Figure 6/Figure 6A ΓÇô Transwell assay (Human neutrophil).xlsx
- __MACOSX/Figure 6/._Figure 6A ΓÇô Transwell assay (Human neutrophil).xlsx
- Figure 6/Figurr 6E - Flow cytometry analysis (HL-60 with DMSO).xlsx
- __MACOSX/Figure 6/._Figurr 6E - Flow cytometry analysis (HL-60 with DMSO).xlsx
- Figure 6/Figure 6C - Neutrophil killing assay.xlsx
- __MACOSX/Figure 6/._Figure 6C - Neutrophil killing assay.xlsx
- Figure 6/Figure 6F/
- __MACOSX/Figure 6/._Figure 6F
- Figure 6/Figure 6H/
- __MACOSX/Figure 6/._Figure 6H
- Figure 6/Figure 6D - Neutrophil killing protection asssay-N0362.xlsx
- __MACOSX/Figure 6/._Figure 6D - Neutrophil killing protection asssay-N0362.xlsx
- Figure 6/Figure 6G - Flow cytometry analysis (HL-60 without DMSO).xlsx
- __MACOSX/Figure 6/._Figure 6G - Flow cytometry analysis (HL-60 without DMSO).xlsx
- Figure 6/Figure 6B ΓÇô Transwell assay (Mouse neutrophil).xlsx
- __MACOSX/Figure 6/._Figure 6B ΓÇô Transwell assay (Mouse neutrophil).xlsx
- Figure 6/Figure 6F/N0362-5ug.fcs
- __MACOSX/Figure 6/Figure 6F/._N0362-5ug.fcs
- Figure 6/Figure 6F/N0362-20ug.fcs
- __MACOSX/Figure 6/Figure 6F/._N0362-20ug.fcs
- Figure 6/Figure 6F/N0362-1.25ug.fcs
- __MACOSX/Figure 6/Figure 6F/._N0362-1.25ug.fcs
- Figure 6/Figure 6F/5-23-23 HL-60 with DMSO.fey
- __MACOSX/Figure 6/Figure 6F/._5-23-23 HL-60 with DMSO.fey
- Figure 6/Figure 6F/N0362-30ug.fcs
- __MACOSX/Figure 6/Figure 6F/._N0362-30ug.fcs
- Figure 6/Figure 6F/N0362-0 ug.fcs
- __MACOSX/Figure 6/Figure 6F/._N0362-0 ug.fcs
- Figure 6/Figure 6F/N0362-2.5ug.fcs
- __MACOSX/Figure 6/Figure 6F/._N0362-2.5ug.fcs
- Figure 6/Figure 6F/N0362-10ug.fcs
- __MACOSX/Figure 6/Figure 6F/._N0362-10ug.fcs
- Figure 6/Figure 6H/N0362-5ug.fcs
- __MACOSX/Figure 6/Figure 6H/._N0362-5ug.fcs
- Figure 6/Figure 6H/N0362-20ug.fcs
- __MACOSX/Figure 6/Figure 6H/._N0362-20ug.fcs
- Figure 6/Figure 6H/N0362-1.25ug.fcs
- __MACOSX/Figure 6/Figure 6H/._N0362-1.25ug.fcs
- Figure 6/Figure 6H/N0362-30ug.fcs
- __MACOSX/Figure 6/Figure 6H/._N0362-30ug.fcs
- Figure 6/Figure 6H/N0362-0 ug.fcs
- __MACOSX/Figure 6/Figure 6H/._N0362-0 ug.fcs
- Figure 6/Figure 6H/Fig6H.fey
- __MACOSX/Figure 6/Figure 6H/._Fig6H.fey
- Figure 6/Figure 6H/N0362-2.5ug.fcs
- __MACOSX/Figure 6/Figure 6H/._N0362-2.5ug.fcs
- Figure 6/Figure 6H/N0362-10ug.fcs
- __MACOSX/Figure 6/Figure 6H/._N0362-10ug.fcs
