# Supplementary material for: A bipartite bacterial virulence factor targets the complement system and neutrophil activation
Source: EMBO J. 2025 Jan 3;44(4):1154–84. doi: 10.1038/s44318-024-00342-8 (PMC11833123; doi:10.1038/s44318-024-00342-8)
Supplement: Supplementary file 7 — Source data Fig. 6 [file 44318_2024_342_MOESM7_ESM.zip › Figure 6/Figure 6A ΓÇô Transwell assay (Human neutrophil).xlsx]

## Sheet: Transwell assay (human)
Figure 6A – Transwell assay (Human neutrophil)
Each experiment was consisted of 5 samples = negative control, positive control, 0.1 nM N0362, 1 nM N0362, and 10 nM N0362
Each sample contained at least 5 technical replicates
The experiment was repeated 2 times.
The percentage of neutrophils migrated was calculated by normalizing to the control with fMLP alone (positive control)
Experiment-1 and 2 were used to plot the graph
The number of counted cells								Convert to % Neutrophils Migrated
	Controls			N0362					Controls			N0362
	-	(+) fMLP		0.1 nM	1 nM	10 nM			-	(+) fMLP		0.1 nM	1 nM	10 nM
Experiment -1	4	239		53	86	45			2.09205	125		27.7197	44.9791	23.5356
	5	209		68	115	37			2.61506	109.31		35.5649	60.1464	19.3515
	8	230		146	60	47			4.1841	120.293		76.3598	31.3808	24.5816
	14	168		116	49	36			7.32218	87.8661		60.6695	25.6276	18.8285
	7	165		105	61	63			3.66109	86.2971		54.9163	31.9038	32.9498
Experiment -2	5	218		136	35	56			2.61506	114.017		71.1297	18.3054	29.2887
	1	217		127	73	27			0.523013	113.494		66.4226	38.1799	14.1213
	5	119		143	83	17			2.61506	62.2385		74.7908	43.41	8.89121
	3	170		132	77	40			1.56904	88.9121		69.0377	40.272	20.9205
	4	177		102	30	66			2.09205	92.5732		53.3473	15.6904	34.5188
AVERAGE	5.6	191.2		112.8	66.9	43.4		% AVERAGE	2.92887	100		58.9958	34.9895	22.6987
								SEM	0.584486	6.18336		5.19912	4.21987	2.55177
