# Supplementary material for: A bipartite bacterial virulence factor targets the complement system and neutrophil activation
Source: EMBO J. 2025 Jan 3;44(4):1154–84. doi: 10.1038/s44318-024-00342-8 (PMC11833123; doi:10.1038/s44318-024-00342-8)
Supplement: Supplementary file 7 — Source data Fig. 6 [file 44318_2024_342_MOESM7_ESM.zip › Figure 6/Figurr 6E - Flow cytometry analysis (HL-60 with DMSO).xlsx]

## Sheet: Flow cytometry-HL60-DMSO
Figure 6E. Flow cytometry analysis (HL-60 with DMSO)
Each experiment was consisted of 7 samples = different concentration of N0362-Alexa Fluor 488 (µg) - 0, 1.25, 2.5, 5, 10, 20, 30
Each sample contained at least 3 technical replicates
The experiment was repeated 3 times.
Experiment-1 was used to plot the graph
Experiment -1								Experiment -2								Experiment -3
N0362-Alexa Fluor 488 (µg)		% Binding of HL60 and N0362			Average	SEM		N0362-Alexa Fluor 488 (µg)		% Binding of HL60 and N0362			Average	SEM		N0362-Alexa Fluor 488 (µg)		% Binding of HL60 and N0362			Average	SEM
	Sample 1	Sample 2	Sample 3						Sample 1	Sample 2	Sample 3						Sample 1	Sample 2	Sample 3
0	3	3.1	3.6		3.23333	0.185592		0	0.4	0.3	0.4		0.366667	0.0333333		0	3	3	2.9		2.96667	0.0333333
1.25	30.1	31.7	30.2		30.6667	0.517472		1.25	68.5	70.2	71.2		69.9667	0.788106		10	64.3	63.7	65		64.3333	0.375648
2.5	44.6	45.6	41.4		43.8667	1.26667		2.5	76.2	79.1	78.4		77.9	0.873689		20	87.6	85.9	88		87.1667	0.643774
5	57.4	55.2	57.3		56.6333	0.717248		5	92.7	91.5	92		92.0667	0.34801		30	92.6	93.1	93.8		93.1667	0.34801
10	73.2	74.8	74.2		74.0667	0.466667		10	96.8	98.4	96.8		97.3333	0.533333
20	86.2	86.5	89.2		87.3	0.953939		20	96.8	98.4	96.8		97.3333	0.533333
30	91.7	89.9	92		91.2	0.655744		30	99.3	99.4	99.5		99.4	0.057735
