# Supplementary material for: A bipartite bacterial virulence factor targets the complement system and neutrophil activation
Source: EMBO J. 2025 Jan 3;44(4):1154–84. doi: 10.1038/s44318-024-00342-8 (PMC11833123; doi:10.1038/s44318-024-00342-8)
Supplement: Supplementary file 7 — Source data Fig. 6 [file 44318_2024_342_MOESM7_ESM.zip › Figure 6/Figure 6C - Neutrophil killing assay.xlsx]

## Sheet: Neutrophil Killing assay
Figure 6C – Neutrophil Killing assay
Each experiment was consisted of 3 samples = WT, Δ0362, and CΔ0362 and 3 conditions = no treatment, HL-60 without PMA, and HL-60 with PMA
Each sample contained at least 3 technical replicates
The experiment was repeated 4 times.
The average survival rates were calculated as: the number of living cells with dHL-60 cells / the number of living cells without dHL-60 cells.
Experiment-1, 2, 3 and 4 were used to plot the graph
Experiment -1
T. denticola cells - no treatment
	The number of cells counted																		The number of surviving bacteria
	Tube 1		Tube 2		Tube 3		Tube 4		Tube 5		Tube 6		Tube 7		Tube 8		Tube 9		Tube 1	Tube 2	Tube 3	Tube 4	Tube 5	Tube 6	Tube 7	Tube 8	Tube 9
	Total	Dead	Total	Dead	Total	Dead	Total	Dead	Total	Dead	Total	Dead	Total	Dead	Total	Dead	Total	Dead	Alive	Alive	Alive	Alive	Alive	Alive	Alive	Alive	Alive		AVERAGE
WT	24	0	21	0	23	1	23	0	21	0	22	0	22	0	20	0	24	0	24	21	22	23	21	22	22	20	24		22.1111
Δ0362	25	0	30	1	28	0	24	0	21	0	25	0	20	0	20	0	21	0	25	29	28	24	21	25	20	20	21		23.6667
CΔ0362	29	1	23	0	29	0	24	0	26	0	20	0	21	0	24	0	24	0	28	23	29	24	26	20	21	24	24		24.3333
T. denticola cells + HL-60 without PMA
	The number of cells counted						The number of surviving bacteria
	Tube 1		Tube 2		Tube 3		Tube 1	Tube 2	Tube 3				% Survival
	Total	Dead	Total	Dead	Total	Dead	Alive	Alive	Alive				Tube 1	Tube 2	Tube 3	AVERAGE	SEM
WT	22	0	22	0	22	0	22	22	22			WT	99.4975	99.4975	99.4975	99.4975	1.00486e-14
Δ0362	20	0	25	0	20	0	20	25	20			Δ0362	84.507	105.634	84.507	91.5493	7.04225
CΔ0362	24	0	31	2	27	0	24	29	27			CΔ0362	98.6301	119.178	110.959	109.589	5.97109
T. denticola cells + HL-60 with PMA
	The number of cells counted						The number of surviving bacteria
	Tube 1		Tube 2		Tube 3		Tube 1	Tube 2	Tube 3				% Survival
	Total	Dead	Total	Dead	Total	Dead	Alive	Alive	Alive				Tube 1	Tube 2	Tube 3	AVERAGE	SEM
WT	20	1	25	1	24	1	19	24	23			WT	85.9296	108.543	104.02	99.4975	6.90841
ΔTDE0362	10	3	14	3	16	6	7	11	10			Δ0362	29.5775	46.4789	42.2535	39.4366	5.07824
CTDE0362	23	2	23	2	22	0	21	21	22			CΔ0362	86.3014	86.3014	90.411	87.6712	1.36986
Experiment -2
T. denticola cells - no treatment
	The number of cells counted								The number of surviving bacteria
	Tube 1		Tube 2		Tube 3		Tube 4		Tube 1	Tube 2	Tube 3	Tube 4
	Total	Dead	Total	Dead	Total	Dead	Total	Dead	Alive	Alive	Alive	Alive	AVERAGE
WT	24	0	21	0	23	0	20	0	24	21	23	20	22
Δ0362	21	0	22	0	23	0	20	0	21	22	23	20	21.5
CΔ0362	24	0	19	0	22	0	20	0	24	19	22	20	21.25
T. denticola cells + HL-60 without PMA
	The number of cells counted								The number of surviving bacteria
	Tube 1		Tube 2		Tube 3		Tube 4		Tube 1	Tube 2	Tube 3	Tube 4				% Survival
	Total	Dead	Total	Dead	Total	Dead	Total	Dead	Alive	Alive	Alive	Alive 4				Tube 1	Tube 2	Tube 3	Tube 4	AVERAGE	SEM
WT	22	0	23	0	22	0	24	0	22	23	22	24			WT	100	104.545	100	109.091	103.409	2.17597
Δ0362	19	0	22	0	22	0	19	0	19	22	22	19			Δ0362	88.3721	102.326	102.326	88.3721	95.3488	4.02803
CΔ0362	24	0	22	0	18	0	19	0	24	22	18	19			CΔ0362	112.941	103.529	84.7059	89.4118	97.6471	6.47949
T. denticola cells + HL-60 with PMA
	The number of cells counted								The number of surviving bacteria
	Tube 1		Tube 2		Tube 3		Tube 4		Tube 1	Tube 2	Tube 3	Tube 4				% Survival
	Total	Dead	Total	Dead	Total	Dead	Total	Dead	Alive	Alive	Alive	Alive 4				Tube 1	Tube 2	Tube 3	Tube 4	AVERAGE	SEM
WT	24	2	25	1	21	0	23	1	22	24	21	22			WT	100	109.091	95.4545	100	101.136	2.85979
Δ0362	14	3	16	6	12	2	12	3	11	10	10	9			Δ0362	51.1628	46.5116	46.5116	41.8605	46.5116	1.89883
CΔ0362	21	2	20	0	21	2	18	0	19	20	19	18			CΔ0362	89.4118	94.1176	89.4118	84.7059	89.4118	1.92117
Experiment -3
T. denticola cells - no treatment
	The number of cells counted								The number of surviving bacteria
	Tube 1		Tube 2		Tube 3		Tube 4		Tube 1	Tube 2	Tube 3	Tube 4
	Total	Dead	Total	Dead	Total	Dead	Total	Dead	Alive	Alive	Alive	Alive	AVERAGE
WT	14	0	15	0	15	0	17	0	14	15	15	17	15.25
Δ0362	19	0	24	0	21	0	27	0	19	24	21	27	22.75
CΔ0362	14	0	15	0	19	0	15	0	14	15	19	15	15.75
T. denticola cells + HL-60 without PMA
	The number of cells counted								The number of surviving bacteria
	Tube 1		Tube 2		Tube 3		Tube 4		Tube 1	Tube 2	Tube 3	Tube 4				% Survival
	Total	Dead	Total	Dead	Total	Dead	Total	Dead	Alive	Alive	Alive	Alive 4				Tube 1	Tube 2	Tube 3	Tube 4	AVERAGE	SEM
WT	16	0	16	0	17	0	14	0	16	16	17	14			WT	104.918	104.918	111.475	91.8033	103.279	4.12559
Δ0362	24	0	24	0	20	0	24	0	24	24	20	24			Δ0362	105.495	105.495	87.9121	105.495	101.099	4.3956
CΔ0362	14	0	15	0	16	0	18	0	14	15	16	18			CΔ0362	88.8889	95.2381	101.587	114.286	100	5.42167
T. denticola cells + HL-60 with PMA
	The number of cells counted								The number of surviving bacteria
	Tube 1		Tube 2		Tube 3		Tube 4		Tube 1	Tube 2	Tube 3	Tube 4				% Survival
	Total	Dead	Total	Dead	Total	Dead	Total	Dead	Alive	Alive	Alive	Alive 4				Tube 1	Tube 2	Tube 3	Tube 4	AVERAGE	SEM
WT	16	1	16	1	19	2	14	0	15	15	17	14			WT	98.3607	98.3607	111.475	91.8033	100	4.12559
Δ0362	12	1	14	1	14	5	16	1	11	13	9	15			Δ0362	48.3516	57.1429	39.5604	65.9341	52.7473	5.6747
CΔ0362	15	0	16	0	14	0	15	1	15	16	14	14			CΔ0362	95.2381	101.587	88.8889	88.8889	93.6508	3.03945
Experiment -4
T. denticola cells - no treatment
	The number of cells counted								The number of surviving bacteria
	Tube 1		Tube 2		Tube 3		Tube 4		Tube 1	Tube 2	Tube 3	Tube 4
	Total	Dead	Total	Dead	Total	Dead	Total	Dead	Alive	Alive	Alive	Alive	AVERAGE
WT	29	0	29	0	29	0	26	0	29	29	29	26	28.25
Δ0362	21	0	21	0	21	0	24	0	21	21	21	24	21.75
CΔ0362	17	0	19	0	20	0	23	0	17	19	20	23	19.75
T. denticola cells + HL-60 without PMA
	The number of cells counted								The number of surviving bacteria
	Tube 1		Tube 2		Tube 3		Tube 4		Tube 1	Tube 2	Tube 3	Tube 4				% Survival
	Total	Dead	Total	Dead	Total	Dead	Total	Dead	Alive	Alive	Alive	Alive 4				Tube 1	Tube 2	Tube 3	Tube 4	AVERAGE	SEM
WT	33	0	28	0	34	1	28	1	33	28	33	27			WT	116.814	99.115	116.814	95.5752	107.08	5.66648
Δ0362	21	0	22	0	22	0	21	0	21	22	22	21			Δ0362	96.5517	101.149	101.149	96.5517	98.8506	1.32724
CΔ0362	24	1	25	1	18	0	17	0	23	24	18	17			CΔ0362	116.456	121.519	91.1392	86.0759	103.797	8.89085
T. denticola cells + HL-60 with PMA
	The number of cells counted								The number of surviving bacteria
	Tube 1		Tube 2		Tube 3		Tube 4		Tube 1	Tube 2	Tube 3	Tube 4				% Survival
	Total	Dead	Total	Dead	Total	Dead	Total	Dead	Alive	Alive	Alive	Alive 4				Tube 1	Tube 2	Tube 3	Tube 4	AVERAGE	SEM
WT	28	0	28	0	29	0	29	0	28	28	29	29			WT	99.115	99.115	102.655	102.655	100.885	1.02186
Δ0362	6	1	10	2	7	2	7	0	5	8	5	7			Δ0362	22.9885	36.7816	22.9885	32.1839	28.7356	3.44828
CΔ0362	22	0	23	1	22	2	24	1	22	22	20	23			CΔ0362	111.392	111.392	101.266	116.456	110.127	3.18558
															AVERAGE of ALL EXPERIMENTS
															T. denticola cells + HL-60 without PMA				T. denticola cells + HL-60 without PMA
																% Survival				% Survival
																AVERAGE	SEM			AVERAGE	SEM
															WT	103.571	1.67449		WT	100.38	1.46092
															Δ0362	97.0561	1.86595		Δ0362	41.8578	2.64925
															CΔ0362	102.303	2.93741		CΔ0362	95.2151	2.33188
