# Supplementary material for: A bipartite bacterial virulence factor targets the complement system and neutrophil activation
Source: EMBO J. 2025 Jan 3;44(4):1154–84. doi: 10.1038/s44318-024-00342-8 (PMC11833123; doi:10.1038/s44318-024-00342-8)
Supplement: Supplementary file 7 — Source data Fig. 6 [file 44318_2024_342_MOESM7_ESM.zip › Figure 6/Figure 6D - Neutrophil killing protection asssay-N0362.xlsx]

## Sheet: Neutrophil Killing protection
Figure 6D – Neutrophil Killing protection assay N0362
Each experiment was consisted of 5 samples = -, +, N0, N1, N2
Each sample contained at least 4 technical replicates
The experiment was repeated 2 times.
The average survival rates were calculated as: the number of living cells with dHL-60 cells / the number of living cells without dHL-60 cells.
Experiment-1, 2, 3 and 4 were used to plot the graph
Experiment -1
T. denticola cells - no treatment
	The number of cells counted								The number of surviving bacteria
	Tube 1		Tube 2		Tube 3		Tube 4		Tube 1	Tube 2	Tube 3	Tube 4
	Total	Dead	Total	Dead	Total	Dead	Total	Dead	Alive	Alive	Alive	Alive	AVERAGE
Δ0362	17	0	22	0	19	0	14	0	17	22	19	14	18
T. denticola cells + HL-60 without PMA
	The number of cells counted								The number of surviving bacteria
	Tube 1		Tube 2		Tube 3		Tube 4		Tube 1	Tube 2	Tube 3	Tube 4				% Survival
	Total	Dead	Total	Dead	Total	Dead	Total	Dead	Alive	Alive	Alive	Alive 4				Tube 1	Tube 2	Tube 3	Tube 4	AVERAGE	SEM
Δ0362	18	0	17	0	16	1	17	1	18	17	15	16			Δ0362	100	94.4444	83.3333	88.8889	91.6667	3.5861
T. denticola cells + HL-60 with PMA
	The number of cells counted								The number of surviving bacteria
	Tube 1		Tube 2		Tube 3		Tube 4		Tube 1	Tube 2	Tube 3	Tube 4				% Survival
	Total	Dead	Total	Dead	Total	Dead	Total	Dead	Alive	Alive	Alive	Alive 4				Tube 1	Tube 2	Tube 3	Tube 4	AVERAGE	SEM
-	10	2	8	1	10	0	8	0	8	7	10	8			-	44.4444	38.8889	55.5556	44.4444	45.8333	3.49529
N0	18	1	21	2	20	0	21	2	17	19	20	19			N0	94.4444	105.556	111.111	105.556	104.167	3.49529
N1	18	3	21	4	16	0	21	5	15	17	16	16			N1	83.3333	94.4444	88.8889	88.8889	88.8889	2.26805
N2	15	0	13	1	16	3	15	2	15	12	13	13			N2	83.3333	66.6667	72.2222	72.2222	73.6111	3.49529
Experiment -2
T. denticola cells - no treatment
	The number of cells counted								The number of surviving bacteria
	Tube 1		Tube 2		Tube 3		Tube 4		Tube 1	Tube 2	Tube 3	Tube 4
	Total	Dead	Total	Dead	Total	Dead	Total	Dead	Alive	Alive	Alive	Alive	AVERAGE
Δ0362	20	0	24	0	22	0	17	0	20	24	22	17	20.75
T. denticola cells + HL-60 without PMA
	The number of cells counted								The number of surviving bacteria
	Tube 1		Tube 2		Tube 3		Tube 4		Tube 1	Tube 2	Tube 3	Tube 4				% Survival
	Total	Dead	Total	Dead	Total	Dead	Total	Dead	Alive	Alive	Alive	Alive 4				Tube 1	Tube 2	Tube 3	Tube 4	AVERAGE	SEM
Δ0362	20	0	21	2	19	0	21	1	20	19	19	20			Δ0362	96.3855	91.5663	91.5663	96.3855	93.9759	1.39121
T. denticola cells + HL-60 with PMA
	The number of cells counted								The number of surviving bacteria
	Tube 1		Tube 2		Tube 3		Tube 4		Tube 1	Tube 2	Tube 3	Tube 4				% Survival
	Total	Dead	Total	Dead	Total	Dead	Total	Dead	Alive	Alive	Alive	Alive 4				Tube 1	Tube 2	Tube 3	Tube 4	AVERAGE	SEM
-	11	2	10	2	11	3	13	1	9	8	8	12			-	43.3735	38.5542	38.5542	57.8313	44.5783	4.56137
N0	22	0	21	2	18	0	19	1	22	19	18	18			N0	106.024	91.5663	86.747	86.747	92.7711	4.56137
N1	21	2	18	1	18	0	19	1	19	17	18	18			N1	91.5663	81.9277	86.747	86.747	86.747	1.96746
N2	19	4	25	5	18	2	19	4	15	20	16	15			N2	72.2892	96.3855	77.1084	72.2892	79.5181	5.73609
															AVERAGE of ALL EXPERIMENTS
																% Survival
																AVERAGE	SEM
															no PMA	92.8213	1.83328
															(-) PMA	45.2058	2.6707
															N0	98.4689	3.42261
															N1	87.8179	1.44763
															N2	76.5646	3.30374
