# Supplementary material for: A bipartite bacterial virulence factor targets the complement system and neutrophil activation
Source: EMBO J. 2025 Jan 3;44(4):1154–84. doi: 10.1038/s44318-024-00342-8 (PMC11833123; doi:10.1038/s44318-024-00342-8)
Supplement: Supplementary file 7 — Source data Fig. 6 [file 44318_2024_342_MOESM7_ESM.zip › Figure 6/Figure 6G - Flow cytometry analysis (HL-60 without DMSO).xlsx]

## Sheet: Flow cytometry-HL60 withoutDMSO
Figure 6G. Flow cytometry analysis (HL-60 without DMSO)
Each experiment was consisted of 7 samples = different concentration of N0362-Alexa Fluor 488 (µg) - 0, 1.25, 2.5, 5, 10, 20, 30
Each sample contained at least 3 technical replicates
The experiment was repeated 3 times.
Experiment-1 was used to plot the graph
Experiment -1								Experiment -2								Experiment -3
N0362-Alexa Fluor 488 (µg)		% Binding of HL60 and N0362			Average	SEM		N0362-Alexa Fluor 488 (µg)		% Binding of HL60 and N0362			Average	SEM		N0362-Alexa Fluor 488 (µg)	% Binding of HL60 and N0362		Average
	Sample 1	Sample 2	Sample 3						Sample 1	Sample 2	Sample 3						Sample 1
0	13	12.7	13		12.9	0.1		0	6.6	7.1	6		6.56667	0.31798		0	3.8		3.8
1.25	18.7	19.2	17.3		18.4	0.568624		10	25.4	23.3	22.2		23.6333	0.938675		10	18.6		18.6
2.5	19.6	19.1	19.4		19.3667	0.145297		20	33.2	35.1	38.4		35.5667	1.51914		20	33.6		33.6
5	21.8	25	18		21.6	2.0232		30	59.4	61.5	54.2		58.3667	2.16974		30	33.6		33.6
10	27.4	25.8	29.8		27.6667	1.16237
20	41.4	36.5	41.5		39.8	1.65025
30	50.9	46.2	47.2		48.1	1.42945
