# Supplementary material for: A bipartite bacterial virulence factor targets the complement system and neutrophil activation
Source: EMBO J. 2025 Jan 3;44(4):1154–84. doi: 10.1038/s44318-024-00342-8 (PMC11833123; doi:10.1038/s44318-024-00342-8)
Supplement: Supplementary file 7 — Source data Fig. 6 [file 44318_2024_342_MOESM7_ESM.zip › Figure 6/Figure 6B ΓÇô Transwell assay (Mouse neutrophil).xlsx]

## Sheet: Transwell assay (mouse)
Figure 6B – Transwell assay (Mouse neutrophil)
Each experiment was consisted of 5 samples = negative control, positive control, 0.1 nM N0362, 1 nM N0362, and 10 nM N0362
Each sample contained at least 5 technical replicates
The experiment was repeated 2 times.
The percentage of neutrophils migrated was calculated by normalizing other samples to the control with fMLP alone (positive control)
Experiment-1 and 2 were used to plot the graph
The number of counted cells								Convert to % Neutrophils Migrated
	Controls			N0362					Controls			N0362
	-	(+) fMLP		0.1 nM	1 nM	10 nM			-	(+) fMLP		0.1 nM	1 nM	10 nM
Experiment -1	0	22		13	5	3			0	90.535		53.4979	20.5761	12.3457
	1	28		10	12	2			4.11523	115.226		41.1523	49.3827	8.23045
	0	27		4	14	4			0	111.111		16.4609	57.6132	16.4609
	1	27		12	20	2			4.11523	111.111		49.3827	82.3045	8.23045
	1	34		17	16	6			4.11523	139.918		69.9588	65.8436	24.6914
Experiment -2	0	18		3	2	1			0	74.0741		12.3457	8.23045	4.11523
	0	24		5	10	1			0	98.7654		20.5761	41.1523	4.11523
	7	19		7	11	2			28.8066	78.1893		28.8066	45.2675	8.23045
	4	24		3	7	0			16.4609	98.7654		12.3457	28.8066	0
	1	20		4	6	8			4.11523	82.3045		16.4609	24.6914	32.9218
AVERAGE	1.5	24.3		7.8	10.3	2.9		% AVERAGE	6.17284	100		32.0988	42.3868	11.9342
								SEM	2.95801	6.34718		6.39885	7.1291	3.21409
