# Supplementary material for: A bipartite bacterial virulence factor targets the complement system and neutrophil activation
Source: EMBO J. 2025 Jan 3;44(4):1154–84. doi: 10.1038/s44318-024-00342-8 (PMC11833123; doi:10.1038/s44318-024-00342-8)
Supplement: Supplementary file 8 — Source data Fig. 7 [file 44318_2024_342_MOESM8_ESM.zip]

Archive with 13 entries (12 files):
- Figure 7/
- Figure 7/Figure 7D.tiff
- __MACOSX/Figure 7/._Figure 7D.tiff
- Figure 7/Figure 7E.tiff
- __MACOSX/Figure 7/._Figure 7E.tiff
- Figure 7/Figure 7B.tiff
- __MACOSX/Figure 7/._Figure 7B.tiff
- Figure 7/Figure 7C.tiff
- __MACOSX/Figure 7/._Figure 7C.tiff
- Figure 7/Figure 7A.tiff
- __MACOSX/Figure 7/._Figure 7A.tiff
- Figure 7/Figure 7F.tiff
- __MACOSX/Figure 7/._Figure 7F.tiff
