# Supplementary material for: A bipartite bacterial virulence factor targets the complement system and neutrophil activation
Source: EMBO J. 2025 Jan 3;44(4):1154–84. doi: 10.1038/s44318-024-00342-8 (PMC11833123; doi:10.1038/s44318-024-00342-8)
Supplement: Supplementary file 9 — Source data Fig. 8 [file 44318_2024_342_MOESM9_ESM.zip]

Archive with 13 entries (11 files):
- Figure 8/
- Figure 8/.DS_Store
- __MACOSX/Figure 8/._.DS_Store
- Figure 8/Fig. 8C - IL8 reporter assay.xlsx
- __MACOSX/Figure 8/._Fig. 8C - IL8 reporter assay.xlsx
- Figure 8/Figure 8A and B/
- __MACOSX/Figure 8/._Figure 8A and B
- Figure 8/Figure 8A and B/SPR_2023-11-17 CXCR1-N0362 binding - TraceDrawer.trc
- __MACOSX/Figure 8/Figure 8A and B/._SPR_2023-11-17 CXCR1-N0362 binding - TraceDrawer.trc
- Figure 8/Figure 8A and B/Fig8A-B.rsd
- __MACOSX/Figure 8/Figure 8A and B/._Fig8A-B.rsd
- Figure 8/Figure 8A and B/Fig8B.ltv
- __MACOSX/Figure 8/Figure 8A and B/._Fig8B.ltv
