# Supplementary material for: A bipartite bacterial virulence factor targets the complement system and neutrophil activation
Source: EMBO J. 2025 Jan 3;44(4):1154–84. doi: 10.1038/s44318-024-00342-8 (PMC11833123; doi:10.1038/s44318-024-00342-8)
Supplement: Supplementary file 9 — Source data Fig. 8 [file 44318_2024_342_MOESM9_ESM.zip › Figure 8/Fig. 8C - IL8 reporter assay.xlsx]

## Sheet: IL8 reporter assay
Figure 8C - IL8 reporter assay
The experiment was repeated 2 times.
The data was recorded as the mean of relative fold change based on the fluorescence ratio of 340/380 nm ± standard error of the mean (SEM).
The sample treated with only IL-8 was set as the baseline (1-fold).
Experiment-2 was used to plot the graph
Experiment -1
	Fluorescence reading									Ratio of 340/380							Substracted from blank							Ratio of 340/380 relative to IL-8
	Well 1		Well 2		Well 2		Well 4			Well 1	Well 2	Well 3	Well 4				Well 1	Well 2	Well 3	Well 4	AVERAGE	SEM		Well 1	Well 2	Well 3	Well 4	AVERAGE	SEM
	340/510	380/510	340/510	380/510	340/510	380/510	340/510	380/510		340/380	340/380	340/380	340/380	AVERAGE for blank
Blank	11	41	5	38						0.268293	0.131579			0.199936
5 µM N0362	16	40	9	41						0.4	0.219512						0.200064	0.0195764			0.10982	0.0902439		1.03871	0.101638			0.570175	0.468537
1 µM N0362	13	32	7	19						0.40625	0.368421						0.206314	0.168485			0.1874	0.0189145		1.07116	0.874757			0.972959	0.0982019
0.1 µM N0362	18	39	21	32						0.461538	0.65625						0.261603	0.456314			0.358958	0.0973558		1.35821	2.36913			1.86367	0.505461
5 µM N0362 + IL8	5	34	9	33	6	37	4	42		0.147059	0.272727	0.162162	0.0952381				-0.052877	0.0727915	-0.0377737	-0.104698	-0.0306392	0.0373363		-0.274532	0.377925	-0.196117	-0.543579	-0.159076	0.193846
1 µM N0362 + IL8	11	40	16	28	14	34	3	28		0.275	0.571429	0.411765	0.107143				0.0750642	0.371493	0.211829	-0.092793	0.141398	0.0988052		0.389725	1.92875	1.09979	-0.481771	0.734124	0.512986
0.1 µM N0362 + IL8	13	38	18	36	13	30	7	38		0.342105	0.5	0.433333	0.184211				0.142169	0.300064	0.233398	-0.0157253	0.164976	0.0683761		0.738128	1.5579	1.21177	-0.081644	0.85654	0.355001
IL8	10	24	14	38						0.416667	0.368421						0.216731	0.168485			0.192608	0.0241228		1.12524	0.874757			1	0.125243
Experiment -2
	Fluorescence reading											Ratio of 340/380								Substracted from blank								Ratio of 340/380 relative to IL-8
	Well 1		Well 2		Well 2		Well 4		Well 5			Well 1	Well 2	Well 3	Well 4	Well 5				Well 1	Well 2	Well 3	Well 4	Well 5	AVERAGE	SEM		Well 1	Well 2	Well 3	Well 4	Well 5	AVERAGE	SEM
	340/510	380/510	340/510	380/510	340/510	380/510	340/510	380/510	340/510	380/510		340/380	340/380	340/380	340/380	340/380	AVERAGE for blank
Blank	14	30	7	34	8	23	7	44				0.466667	0.205882	0.347826	0.159091		0.294867
IL-8	17	26	16	30	15	25						0.653846	0.533333	0.6						0.35898	0.238467	0.305133			0.30086	0.0348546		1.19318	0.792617	1.0142			1	0.11585
N0 + IL-8	8	39	13	41	6	29	15	35	4	34		0.205128	0.317073	0.206897	0.428571	0.117647				-0.0897383	0.0222067	-0.08797	0.133705	-0.177219	-0.0398032	0.0536876		-0.298273	0.0738106	-0.292395	0.444409	-0.589043	-0.132298	0.178447
boil N0 + IL-8	23	28	22	25	15	36						0.821429	0.88	0.416667						0.526562	0.585133	0.1218			0.411165	0.145667		1.75019	1.94487	0.40484			1.36663	0.484169
N1 + IL-8	13	31	8	32	7	39	14	34				0.419355	0.25	0.179487	0.411765					0.124488	-0.0448665	-0.115379	0.116898		0.0202852	0.0597509		0.413775	-0.149128	-0.383498	0.388547		0.067424	0.1986
N2 + IL-8	18	24	23	27	11	29						0.75	0.851852	0.37931						0.455133	0.556985	0.0844438			0.365521	0.143581		1.51278	1.85131	0.280675			1.21492	0.477236
