# Supplementary material for: A bipartite bacterial virulence factor targets the complement system and neutrophil activation
Source: EMBO J. 2025 Jan 3;44(4):1154–84. doi: 10.1038/s44318-024-00342-8 (PMC11833123; doi:10.1038/s44318-024-00342-8)
Supplement: Supplementary file 10 — Source data Fig. 9 [file 44318_2024_342_MOESM10_ESM.zip]

Archive with 11 entries (10 files):
- Figure 9/
- Figure 9/Figure 9A - Animal study.xlsx
- __MACOSX/Figure 9/._Figure 9A - Animal study.xlsx
- Figure 9/Figure 9C.tiff
- __MACOSX/Figure 9/._Figure 9C.tiff
- Figure 9/Figure 9B.tiff
- __MACOSX/Figure 9/._Figure 9B.tiff
- Figure 9/Figure 9E.tiff
- __MACOSX/Figure 9/._Figure 9E.tiff
- Figure 9/Figure 9D.tiff
- __MACOSX/Figure 9/._Figure 9D.tiff
