# Supplementary material for: A bipartite bacterial virulence factor targets the complement system and neutrophil activation
Source: EMBO J. 2025 Jan 3;44(4):1154–84. doi: 10.1038/s44318-024-00342-8 (PMC11833123; doi:10.1038/s44318-024-00342-8)
Supplement: Supplementary file 10 — Source data Fig. 9 [file 44318_2024_342_MOESM10_ESM.zip › Figure 9/Figure 9A - Animal study.xlsx]

## Sheet: Animal study
Figure 9E. Animal study
BALB/C mice was used for the animal study
Each experiment was consisted of 3 samples = WT, Δ0362, and CΔ0362
Each sample contained at least 5 technical replicates
The experiment was performed once
Each abscess was measured at two different angle. The area of each abscess was calculated by multiplying the two measurement.
	Abscess diameter (mm2)
	Mouse 1	Mouse 2	Mouse 3	Mouse 4	Mouse 4		AVERAGE	SEM
WT	98	101	89	91	97		95.2	2.24499
Δ0362	21	15	17	11	12		15.2	1.8
CΔ0362	90	72	72	91	64		77.8	5.38888
